# Supplementary material for: Surface Charge Transfer Doping of MoS2 Monolayer by Molecules with Aggregation-Induced Emission Effect
Source: Nanomaterials (Basel). 2022 Jan 4;12(1):164. doi: 10.3390/nano12010164 (PMC8746604; doi:10.3390/nano12010164)
Supplement: Supplementary file 1 [file nanomaterials-12-00164-s001.zip]

Archive with 1 entries (1 files):
- nanomaterials-1517678-supplementary.pdf
